# Supplementary material for: Contributions of Spore Secondary Metabolites to UV-C Protection and Virulence Vary in Different Aspergillus fumigatus Strains
Source: mBio. 2020 Feb 18;11(1):e03415-19. doi: 10.1128/mBio.03415-19 (PMC7029147; doi:10.1128/mBio.03415-19)
Supplement: TABLE S2 [file mBio.03415-19-st002.xlsx]

## Sheet: Sheet2
A) Statistical analysis of UV-C survival of ΔpksP deficient strains in disrupted and intact akuA backgrounds
Mutant		Af293			ΔakuA			ΔpksP			ΔpksP, ΔakuA
	UVC dose [mJ/cm2]	10	15	20	10	15	20	10	15	20	10	15	20
Af293	10				<0.0001			<0.0001			<0.0001
	15					<0.0001			<0.0001			<0.0001
	20						0.0029			0.0027			0.0012
ΔakuA	10	<0.0001						<0.0001			0.0011
	15		<0.0001						0.0169			0.0036
	20			0.0029
ΔpksP	10	<0.0001			<0.0001						<0.0001
	15		<0.0001			0.0169						0.0004
	20			0.0027
ΔpksP, ΔakuA	10	<0.0001			0.0011			<0.0001
	15		<0.0001			0.0036			0.0004
	20			0.0012
B) Statistical analysis of UV-C survival of CEA17 and ΔpksP deficient strain
Mutant		CEA17			CEA17 ΔpksP
	UVC dose [mJ/cm2]	10	15	20	10	15	20
CEA17 ΔpksP	10				0.00041
	15
	20
CEA17 ΔpksP	10	0.00041
	15
	20
C) Statistical analysis of UV-C survival of IF1SW-F4 and ΔpksP deficient strain
Mutant		IF1SW-F4			IF1SW-F4 ΔpksP
	UVC dose [mJ/cm2]	10	15	20	10	15	20
IF1SW-F4	10
	15
	20
IF1SW-F4 ΔpksP	10
	15
	20
D) Statistical analysis of UV-C survival of strains deficient in production of conidia associated SMs with intact akuA
Mutant		Af293			ΔfmqA			ΔpksP			ΔdmaW			ΔtpcC
	UVC dose [mJ/cm2]	10	15	20	10	15	20	10	15	20	10	15	20	10	15	20
Af293	10				0.0005			<0.0001
	15					0.0001			<0.0001
	20									0.0027
ΔfmqA	10	0.0005						0.0004
	15		0.0001						<0.0001
	20									0.0061
ΔpksP	10	<0.0001			0.0004
	15		<0.0001			<0.0001
	20			0.0027			0.0061
ΔdmaW	10
	15
	20
ΔtpcC	10
	15
	20
E) Statistical analysis of UV-C survival of strains deficient in production of conidia associated SMs in ΔakuA background
Mutant		ΔakuA			ΔpksP, ΔakuA			ΔtpcC, ΔakuA			ΔdmaW, ΔakuA			ΔfmqA, ΔakuA
	UVC dose [mJ/cm2]	10	15	20	10	15	20	10	15	20	10	15	20	10	15	20
ΔakuA	10							0.0006			0.0043
	15
	20
ΔpksP, ΔakuA	10							0.0001			0.0014
	15								0.0037			0.0003
	20												0.0114
ΔtpcC, ΔakuA	10	0.0006			0.0001
	15					0.0037
	20
ΔdmaW, ΔakuA	10	0.0043			0.0014
	15					0.0003
	20						0.0114
ΔfmqA, ΔakuA	10
	15
	20
